# Supplementary material for: Associations among smoking, MGMT hypermethylation, TP53-mutations, and relapse in head and neck squamous cell carcinoma
Source: PLoS One. 2020 Apr 23;15(4):e0231932. doi: 10.1371/journal.pone.0231932 (PMC7179834; doi:10.1371/journal.pone.0231932)
Supplement: S1 Data — (XLSX) [file pone.0231932.s001.xlsx]

## Sheet: Data
age	gender	stage	mgmt	primary_tumor	tumor_grade	smoke_20	drinking_power	dtp53	endpoint	end_time
75-79	1	4	1	2	1	0	2	0	2	0.350685
75-79	0	4	1	4		0	0	1	2	0.271233
60-64	0	2	1	4	0	0	0	0	0	1.51233
65-69	0	4	1	2	1	0	0	0	0	1.17534
70-74	1	2	1	4	1	0	2	0	0	0.484931
55-59	0	2	1	4	0	0	0	1	0	1.80274
75-79	0	4	1	4	2	0	0	0	2	0.293151
60-64	0	3	0	4	2	0	0	0	2	0.671233
65-69	1	3	1	2	1	0	2	0	0	1.36986
75-79	0	4	1	4	0	0	0	1	2	0.29589
60-64	0	1	1	4	1	0	0	0	0	5.10959
35-39	1	4	1	4	1	0	1	0	0	1.21644
50-54	1	3	1	4	1	1	0	0	1	0.287671
60-64	1	4	1	2	2	0	1	1	2	1.1863
55-59	1	3	1	1	0	1	0	0	0	1.38904
75-79	1	4	1	2	1	0	0	0	0	0.909589
70-74	1	4	1	5	0	0	0	0	2	0.980822
45-49	1	2	1	3	0	1	1	0	0	1.59178
65-69	1	4	1	2	0	0	1	0	1	0.750685
55-59	0	3	1	4	0	0	0	0	1	0.736986
70-74	1	4	1	3	2	1	1	0	0	4.60822
65-69	1	4	1	2	2	1	1	0	0	4.76164
70-74	0	2	1	4	0	0	0	0	0	0.235616
45-49	1	4	1	4	1	1	1	0	1	0.284932
60-64	0	3	1	2	0	0	0	0	0	1.63562
60-64	1	3	1	1	1	0	0	1	0	1.04384
45-49	0	2	1	1	0	1	0	1	0	2.89315
65-69	1	4	1	2	0	0	0	0	0	1.17534
40-44	1	2	1	4	0	0	2	0	0	1.29589
45-49	0	2	1	4	0	1	1	1	1	0.99452
55-59	0	4	0	5	0	0	0	0	0	2.06575
70-74	0	2	1	4	1	0	0	0	0	1.99178
35-39	1	1	1	4	0	1	1	0	0	2.05205
70-74	0	3	1	2	2	0	0	0	0	0.545205
55-59	1	3	1	5	2	1	1	1	2	0.542466
45-49	1	1	1	3	0	1	0	0	0	0.679452
60-64	0	3	0	5		0	0	0	0	2.56986
60-64	1	4	1	2	1	0	0	0	0	1.20548
40-44	1	3	1	1	0	1	2	1	1	1.03836
60-64	0	2	1	4	0	0	0	0	0	1.30411
35-39	1	3	1	5	2	1	1	0	0	0.383562
75-79	0	4	1	4	0	0	0	0	0	1.16986
65-69	0	4	1	2	1	0	2	0	0	2.49041
40-44	1	2	1	4	1	0	0	0	0	0.438356
80-84	0	3	1	4	0	0	1	0	0	1.2274
75-79	1	3	1	4	0	0	0	1	2	0.20274
60-64	0	3	0	3	0	0	0	1	0	1.23014
30-34	0	3	0	5	2	0	0	0	2	0.810959
70-74	1	2	1	1	1	0	2	1	0	1.95616
40-44	0	4	1	4	1	1	0	0	1	0.339726
50-54	1	3	1	4	1	0	0	1	0	3.95069
70-74	0	4	1	2	1	0	0	0	1	0.471233
45-49	1	4	1	2	0	0	0	0	0	0.10137
75-79	1	3	0	3	1	1	0	0	1	4.38356
65-69	0	4	1	1	1	1	0	0	2	0.389041
50-54	1	4	1	5	1	0	0	0	2	0.484931
45-49	0	3	1	4	1	0	0	1	1	1.05206
75-79	1	4	1	2	1	0	0	1	1	0.506849
60-64	0	4	1	4	2	0	0	0	1	0.10137
65-69	1	2	1	1	2	2	1	0	0	2.49863
55-59	1	4	1	1	0	2	0	0	2	0.69863
70-74	1	4	0	2	1	2	2	0	2	0.010959
60-64	1	4	1	4	0	2	1	1	1	1.45753
65-69	1	3	1	1	1	2	2	0	2	0.139726
55-59	1	2	1	3	0	2	1	0	0	0.947945
65-69	1	4	1	3	2	2	1	0	2	0.139726
60-64	1	4	1	2	2	2	2	0	0	0.742466
60-64	0	1	0	2	2	2	1	1	0	0.613699
60-64	1	4	1	2	2	2	1	0	2	0.564384
60-64	1	1	0	2	2	2	1	0	0	0.679452
65-69	1	4	1	2	0	2	1	0	0	0.709589
55-59	1	4	1	4	0	2	2	1	0	2.59726
55-59	0	3	0	1	2	2	1	1	2	2.55616
55-59	1	3	1	2		2	1	0	0	1.34794
55-59	1	2	1	4	1	2	1	0	0	0.824658
70-74	1	2	1	1	1	2	1	0	0	0.679452
55-59	1	2	1	4	1	2	2	0	2	0.528767
55-59	1	2	1	2	1	2	1	0	0	0.449315
60-64	1	4	1	3	1	2	1	0	2	0.219178
50-54	1	4	1	1	1	2	1	0	0	1.73151
65-69	1	3	1	4		2	1	0	0	0.246575
55-59	1	3	1	2	1	2	2	1	0	2.65206
65-69	1	4	1	2	1	2	1	0	1	0.331507
70-74	1	4	1	2	0	2	1	1	1	2.03562
55-59	1	3	1	5	1	2	1	1	0	1.64931
50-54	1	4	1	5	1	2	1	0	1	1.1589
70-74	1	4	1	2	1	2	1	0	0	1.56986
70-74	1	2	1	1	1	2	0	1	1	0.945206
55-59	1	2	1	2	1	2	2	0	0	2.56712
70-74	1	4	1	2	0	2	1	0	0	1.4548
70-74	1	4	0	1	2	2	2	0	0	1.07123
70-74	1	4	1	4	1	0	2	0	0	1.06027
50-54	1	3	0	4	1	2	1	0	1	0.717808
55-59	1	3	1	1	1	2	2	0	0	1.9452
45-49	1	3	1	4	0	2	1	0	1	1.78356
70-74	1	2	1	2	1	2	1	1	0	2.87671
65-69	1	4	1	3	2	2	1	0	2	1.67397
70-74	0	3	1	2	1	2	0	0	0	2.37534
75-79	1	2	1	1	1	2	2	1	1	0.471233
50-54	1	4	1	1	1	2	1	1	1	0.564384
70-74	1		1	4	1	2	1	1	0	2.10959
65-69	1	2	1	3	0	2	2	0	0	1.08493
65-69	1	1	0	4	1	2	1	0	0	1.00548
30-34	1	4	1	4	0	2	1	0	2	0.238356
65-69	1	2	1	4	1	2	2	0	0	1.4
70-74	1	3	1	1	1	2	1	0	0	2.26849
65-69	1	4	1	4	1	2	1	0	0	2.04931
55-59	1	1	0	4	1	2	0	0	1	0.830137
65-69	1	4	1	2	2	2	2	0	2	0.216438
70-74	1	2	1	2	2	2	2	0	0	1.5589
75-79	1	2	1	2	2	2	1	0	1	0.312329
80-84	1	3	1	1	1	2	2	1	0	0.975343
60-64	1	3	1	3	0	2	1	1	0	1.12329
65-69	1	4	1	2	1	2	0	0	0	1.15616
55-59	1	1	0	4	0	2	2	1	0	2.45479
55-59	1	4	1	3	0	2	0	0	0	0.646575
60-64	1	4	1	1	1	2	1	0	0	0.947945
60-64	1	4	1	2	1	2	2	0	1	0.769863
70-74	1	3	0	2	0	2	0	0	0	0.887671
70-74	1	4	1	3		2	1	0	0	4.52603
65-69	1	4	1	2	1	2	1	0	0	2.40548
55-59	1	4	1	2	1	2	2	1	2	1.03836
60-64	1	4	1	4	2	2	2	0	0	0.364383
55-59	1	4	0	3	1	2	0	0	0	1.87945
55-59	1	4	0	3	1	2	2	0	1	0.468493
<85	1	3	0	3	1	2	2	0	0	1.89589
70-74	1	4	1	5	1	2	1	1	1	0.257534
50-54	1	2	0	4	0	2	2	0	0	0.80548
75-79	1	1	1	3		2	1	0	1	0.413699
65-69	1	4	1	2	1	2	2	0	1	0.506849
70-74	1	4	1	2	1	2	2	0	0	1.47397
55-59	1	2	1	1	2	2	1	1	1	0.421918
75-79	1	2	1	1	2	2	1	0	0	5.68219
45-49	1	1	0	4	0	2	0	0	0	2.85479
70-74	1	4	1	2	1	2	2	1	1	0.690411
65-69	1	4	0	2	2	2	2	0	0	1.16438
70-74	1	4	1	1	1	2	2	0	1	0.564384
55-59	1	2	0	3	0	2	0	0	1	0.723288
55-59	1	4	1	3	1	2	0	0	0	1.93425
60-64	1	4	0	1	1	2	2	0	0	0.838356
45-49	1	4	1	4	1	2	1	0	2	0.208219
45-49	1	4	1	1	1	2	0	1	0	0.767123
65-69	1	2	1	4	0	2	2	0	0	1.09041
65-69	1	4	1	2	1	2	2	0	0	1.80548
70-74	1	4	1	1	0	2	2	1	2	0.715069
55-59	1	3	0	4	1	2	2	0	0	0.334247
75-79	1	2	1	3	1	2	2	0	0	1.74247
70-74	1	4	1	4	0	2	1	1	1	0.457534
75-79	1	4	1	3	0	2	2	0	2	0.712329
60-64	1	4	1	2	2	2	0	1	0	0.6
65-69	1	4	1	2	2	2	2	0	0	1.45753
65-69	1	1	1	2	1	2	2	0	0	4.4
70-74	1	4	1	2	1	2	2	0	1	0.142466
75-79	0	4	1	5	2	2	0	0	1	0.189041
60-64	1	4	1	3	1	2	0	0	0	0.621918
60-64	1	4	1	1	1	2	0	1	0	4.53973
75-79	1	4	1	1	2	2	0	0	2	1.12877
75-79	1	3	1	4	0	2	1	0	0	1.59178
70-74	1	4	1	2	2	2	2	0	2	0.857534
70-74	1	4	1	2	0	2	2	0	1	1.38356
70-74	1	4	1	1	1	2	1	1	1	0.309589
45-49	1	4	1	4	0	2	1	0	2	0.353425
60-64	1	4	1	5	0		1	0	0	0.652055
60-64	1	4	0	2	1		0	0		0.726027
